# Supplementary material for: Clinical Impact of Systematic Assessment and Psychoeducation in Specialized Treatment of Adolescents with Severe Functional Somatic Disorders: Results from the AHEAD Study
Source: Children (Basel). 2023 Jun 22;10(7):1101. doi: 10.3390/children10071101 (PMC10378561; doi:10.3390/children10071101)
Supplement: Supplementary file 1 [file children-10-01101-s001.zip]

Archive with 1 entries (1 files):
- children-2432436-supplementary.pdf
